# Supplementary material for: Activin A marks a novel progenitor cell population during fracture healing and reveals a therapeutic strategy
Source: eLife. 2023 Dec 11;12:e89822. doi: 10.7554/eLife.89822 (PMC10783872; doi:10.7554/eLife.89822)
Supplement: Figure 7—source data 1. [file elife-89822-fig7-data1.xlsx]

## Sheet: Day 7
	Isotype						nActA.AB
Intramedulla	0.194	0.1532	0.1115	0.1369	0.1296	0.1035	0.0813	0.1276	0.0451	0.0777	0.1236	0.1074
Defect	0.05	0.035	0.052	0.025	0.028	0.034	0.021	0.024	0.035	0.026	0.026	0.015

## Sheet: Day 21
	Isotype				nActA.AB
Intramedulla	0.0372934	0.0444442	0.0457117	0.0427434	0.0425726	0.0306235	0.0415211	0.0241462
Defect	0.541257	0.653646	0.623512	0.595123	0.490301	0.389053	0.352589	0.428668
